# Supplementary material for: Clinical Outcomes of Pharmacist Involvement in Cardiac Arrest and Trauma Resuscitations: A Scoping Review
Source: Pharmacy (Basel). 2025 Jun 24;13(4):89. doi: 10.3390/pharmacy13040089 (PMC12286068; doi:10.3390/pharmacy13040089)
Supplement: Supplementary file 1 [file pharmacy-13-00089-s001.zip]

Archive with 1 entries (1 files):
- pharmacy-3614177-supplementary.xlsx
