# Supplementary material for: Clinical Outcomes of Pharmacist Involvement in Cardiac Arrest and Trauma Resuscitations: A Scoping Review
Source: Pharmacy (Basel). 2025 Jun 24;13(4):89. doi: 10.3390/pharmacy13040089 (PMC12286068; doi:10.3390/pharmacy13040089)
Supplement: Supplementary file 1 [file pharmacy-13-00089-s001.zip › pharmacy-3614177-supplementary.xlsx]

## Sheet: Sheet1
ID	Study Reference	Design	Sample Size (N)	Country	Cardiac OR Trauma Resuscitation	Medication interventions compliant with ACLS guidelines	Medication Errors	Survival to hospital admission	Survival to hospital discharge	Length of stay (LOS) in Emergency and Trauma Care (E&TC), median hours (IQR)	LOS in hospital, median hours (IQR)	Mortality	Morbidity	Level of training of ED pharmacists (years)	Level of education: 1=university; 2=masters;	Certification	Level of confidence concerning ACLS	Staff coverage	Cost avoidance associated with pharmacists presence	Other	Limitations		Reference
1	Bolt, 2015 [7]	Survey	43	CAN	Cardiac	10/43 institutions had a pharmacist on CPR team 4/10 intitutions implemented ACLS training								FTE (full-time equivalent) (n=pharmacists) <10= 18 10-25=12 26-50=8 50=5	Residency Trained (n= institution) ≤ 25% of pharmacists = 27 (63%) 26%–50% of pharmacists= 10 (23%) 51%–75% of pharmacists =1 (2%) ≥ 76% of pharmacists= 5 (12%)			Staffing shortage = 8/43					Bolt J, Semchuk W, Loewen P, Bell A, Strugari C. A Canadian Survey of Pharmacist Participation during Cardiopulmonary Resuscitation. Can J Hosp Pharm. 2015 Jul-Aug;68(4):290-5. doi: 10.4212/cjhp.v68i4.1468. PMID: 26327702; PMCID: PMC4552229.
2	Ray, 2024 [31]	Survey	184	USA	Cardiac	PEA:100% (epinephrine - PP) pVT/VF: 94% (epinephrine - PP)								Hours of dedicated EMP ED coverage (n=174) 19-24 =61 (35) 13-18= 46 (27) 6-12 57 =(33) <6 =8 (5)			Both non-ACLS and ACLS trained pharmacists were confident: a) performing BLS skills b) recommending a drug during a BLS/ACLS event			EM pharmacist actitvities during cardiac arrest (%) Drug distribution or IV compounding =174 (98) Drug administration =49 (28) Ensure adherence to ACLS protocols =168 (95) Chest compressions =40 (23) Charting/record keeping =63 (36) Recommend medication selection, dose, route, or timing= 177 (100) Medical record review and differential diagnosis workup= 151 (85)	Current/work/volunteer experience and career goals were different for non-ACLS and ACLS trained pharmacists		Ray L, Acquisto NM, Coralic Z, Feldman R, Mercer K, Zimmerman DE, Howington GT, Slocum GW, Faine B, Rech MA. A national survey of medication utilization for cardiac resuscitation in the emergency department: A survey of emergency medicine pharmacists. Am J Health Syst Pharm. 2024 Jul 11:zxae186. doi: 10.1093/ajhp/zxae186. Epub ahead of print. PMID: 38990863.
3	Robb, 2023 [32]	Questionnaire	164	UK	Cardiac	Simplification of ALS algorithm: Calcium and sodium bicarbonate - not routinely recommended Adrenaline, atropine, lignocaine are available now as prefilled syringes										All pharmacists who attended cardiac arrest events received 4H training in BLS and 8H training in ACLS		24H coverage was introduced - resident pharmacists attending arrests overnight, on weekends		Pharmacists are most valued for their ability to draw up and prepare infusions and calculate flow rates for inotropes			Robb, C.M. & Douglas, N. & McKechnie, E. & Upton, D.. (2003). An evaluation of the pharmacist's role on a cardiac arrest team. Hospital Pharmacist. 10. 22-24.
4	Draper, 2008 [8]	Retrospective analysis	74	USA	Cardiac	PP: 59.3%; p = 0.03 PA: 31.9%; p = 0.03 650 treatment interventions 581 (89.4%) - compliant 69 (10.6%) - noncompliant.	46 noncompliant MI Non-Compliance PP: 15 (32.6%) PA: 31 (67.4%)		PP= 6 (21.4%) PA= 22 (78.6)% Overall population= 28 (37.8%)			PP= 9 (37.5%) PA= 15 (62.5%) Overall population= 24 (32.4%)								Error in dose = 21 (30.4%) Delay in intervention = 18 (26.1%) Omission of indicated treatment = 12 (17.4%) Deviation from treatment guideline = 18 (26.1%)	Level of participation of pharmacist was not reported		Draper HM, Eppert JA. Association of pharmacist presence on compliance with advanced cardiac life support guidelines during in-hospital cardiac arrest. Ann Pharmacother. 2008 Apr;42(4):469-74. doi: 10.1345/aph.1K475. Epub 2008 Mar 18. PMID: 18349308.
5	Wanbon, 2015 [39]	Survey	34	CAN											Entry level = 14 (25%) "In House ED Training" = 5 (9%) Hospital Residency = 27 (48%) Post Graduate PharmD = 9 (16%) ED residency or fellowship = 1 (2%)	CPR = 30 (54%) ACLS = 17 (30%) PALS = 5 (9%)							Wanbon R, Lyder C, Villeneuve E, Shalansky S, Manuel L, Harding M. Clinical Pharmacy Services in Canadian Emergency Departments: A National Survey. Can J Hosp Pharm. 2015 May-Jun;68(3):191-201. doi: 10.4212/cjhp.v68i3.1452. PMID: 26157180; PMCID: PMC4485506.
6	Lada, 2007 [28]	Quality improvement	2150	USA	N/A		488 medication errors prevented												$1029776 avoided/4 month study period The extrapolated cost avoidance for a one-year period = $3,089,328.	Most common interventions: a) provision od drug information b) dosage adjustment recommendations c) responses to nursing staff questions d) formulary interchanges e) suggestions regarding initiation of drug therapy			Lada P, Delgado G Jr. Documentation of pharmacists' interventions in an emergency department and associated cost avoidance. Am J Health Syst Pharm. 2007 Jan 1;64(1): 63-8. doi: 10.2146/ajhp050213. PMID: 17189582.
7	Amini, 2013 [19]	Retrospective cohort	100	USA	Trauma			96 patients (4 died in the ED)		ED length of stay PA (n=70) (%) <1 hr = 15 (21) 1–4 hr =3 5 (50) >4 hr = 20 (29) PP (n=30) (%) <1 hr = 8 (27) 1–4 hr = 19 (63) >4 hr = 3 (10)										Presence of pharmacists vs. not present during resuscitation cases: - decreased mean times to provision of postintubation sedation (9 minutes versus 28 minutes, p = 0.007) and analgesia (21 minutes versus 44 minutes, p = 0.057). The cumulative proportions of patients receiving appropriate sedation 5, 10, and 15 minutes after intubation were 11%, 26%, and 41% in the pharmacist-absent group and 33%…			Amini A, Faucett EA, Watt JM, Amini R, Sakles JC, Rhee P, Erstad BL, Patanwala AE. Effect of a pharmacist on timing of postintubation sedative and analgesic use in trauma resuscitations. Am J Health Syst Pharm. 2013 Sep 1;70(17):1513-7. doi: 10.2146/ajhp120673. PMID: 23943183.
8	Marlowe, 2005 [36]	Survey	28	USA	Cardiac												Group Mean; Group Mean; P-Value Pretest (± SD); Posttest (± SD); P-Value 1. Upon arrival at the code, ask nursing/staff what needs to be done 4.04 ± 0.37 ; 4.43 ± 0.39 ; 0.031 2. Calculate doses of resuscitation medications to be drawn up 3.54 ± 0.43; 3.96 ± 0.2; 0.015 3. Draw up resuscitation medications based on a preprinted dosing sheet 3.82 ± 0.46; 4.25 ± 0.38; 0.050 4. Calculate vasoactive d…				A lecture is not sufficient preparation for a pharmacist in the ER; emotional and psychological stress must be considered too Lack of further follow up		Marlowe KF, Woods DD. Evaluating a Training Program for Pharmacist Code Blue Response. Hospital Pharmacy. 2005;40(1):49-54. doi:10.1177/001857870504000107
9	McGinnis, 2022 [13]	Quality improvement	19 RRT activations. 104 pharmacist interventions	USA	Cardiac		Decreased medication errors (66.7%)													An average of 29.8 minutes were spent at each event and an average of 5.5 interventions per event were made. The most common intervention made by pharmacists was medication procurement (54 interventions), followed by providing drug information (14 interventions). Pharmacists also ensured medication reimbursement (13 interventions). The majority of the MERIT strongly agreed or agreed that the addi…	Unable to compare patient outcomes and medication administration data pre- and post- implementation		McGinnis C, Kim C, Qureshi A, Scholle C, Ramanan R. Evaluation and Perception of Clinical Pharmacist Participation in a Rapid Response Team During Cardiopulmonary Resuscitation. Qual Manag Health Care. 2022 Jan-Mar 01;31(1):34-37. doi: 10.1097/QMH.0000000000000325. Epub 2021 Oct 20. PMID: 34694255.
10	Heavner, 2018 [27]	Retrospective chart review	preintervention period = 26 cardiac arrests postintervention period=54 cardiac arrests	USA	Cardiac	PP: 31%; p=0.024 PA: 8%; p=0.024 Weekday- only events: ACLS compliance: 0% (PA) 59% (PP); p=0.04		Acute event survival PP: 59%; p=0.04 PA: 0%; p=0.04								Lead pharmacist and PGY2 pharmacy residents acquired ACLS training voluntarily				The percentage of forms with all documentation components complete increased from 0% at baseline to 28% postintervention (P=0.002).			Heavner MS, Rouse GE, Lemieux SM, Owusu KA, Pritchard D IX, Yazdi M, Lee LA. Experience with integrating pharmacist documenters on cardiac arrest teams to improve quality. J Am Pharm Assoc (2003). 2018 May-Jun;58(3):311-317. doi: 10.1016/j.japh.2017.08.003. Epub 2017 Sep 21. PMID: 28941721.
11	Currey, 2024 [14]	Systematic review	30 full-text articles	AUS	Cardiac and Trauma	Pharmacists on cardiac arrest teams made statistically significant improvements in ACLS guidelines compliance.	Antibiotics, sedatives and analgesics were significantly more likely to be used appropriately or according to guidelines with pharmacist presence			Evidence was insufficient to determine the impact of the presence of a pharmacist on patient related outcomes such as mortality and LOS.		Evidence was insufficient to determine the impact of the presence of a pharmacist on patient related outcomes such as mortality and LOS.											Currey EM, Falconer N, Isoardi KZ, Barras M. Impact of pharmacists during in-hospital resuscitation or medical emergency response events: A systematic review. Am J Emerg Med. 2024 Jan;75:98-110. doi: 10.1016/j.ajem.2023.10.020. Epub 2023 Oct 22. PMID: 37939522.
12	Lamkin, 2019 [29]	Retrospective, cohort chart review	1082 Study group = 782 (EM pharmacist present) Control group= 300 (EM pharmacist not present)	USA	Trauma	Lidocaine: PA: 0 (0%) PP: 3 (9.7%)	PP: 80.7% ; p = 0.01 PA: 52.2%; p = 0.01													No significant difference in the median time to administration of the first dose of antibiotic between the study and control group (20 minutes [IQR 12-29] vs 18 minutes [IQR 9-27], P = 0.39). No significant difference in median time triage to RSI between groups (12.5 (IQR 6-18) vs 12 (IQR 10-22) minutes, P=0.78) No significant difference in the median time from RSI to sedation medication administ…			Lynn, Lamkin., Savannah, Lindsey., Kyle, A., Weant., Hugh, Shoff., Christina, Pinkston. (2019). Implications of the presence of an emergency medicine pharmacist during critical care trauma patient resuscitation. 2(3):251-256. doi: 10.1002/JAC5.1068
13	McAllister, 2017 [30]	Retrospective	PharmD present= 20 No PharmD=45	USA	Cardiac	PP: 78%; p-value= 0.0225 PA: 67%; p-value= 0.0225 Composite of medication and defibrillation interventions 76% vs 65% (p-value= 0.0268)		PP: 25%; p=0 .0155 PA:17.8%; p=0 .0155	PP: 15%; p=0 .6392 PA: 4.4%; p=0 .6392										Category No. of interventions; Cost avoidance (US$) Drug therapy consults 303; 46 359 Drug therapy recommendation or modifications 193; 14 977 Drug information 162; 8109 Order/allergy clarification 163; 24 939 Medical emergencies 126; — Medication reconciliation/patient education 99; 153 ADR/allergy prevented 32; 3725 Other 122 ; 100 Total 1200; 98 362 Cost-avoidance in 4-month study period= $98 …				McAllister, Matthew W, and Joshua G Chestnutt. “Improved Outcomes and Cost Savings Associated With Pharmacist Presence in the Emergency Department.” Hospital pharmacy vol. 52,6 (2017): 433-437. doi:10.1177/0018578717717395
14	Hashemipour, 2013 [26]	Quality Improvement	n=54 (pre-interventional) n=32 (post-interventional)	United States	Cardiac	PP: 79%; p=0.119 PA: 58%; p=0.119							54 cardiac arrest events were observed prior to pilot program 32 cardiac arrest events were observed after the pilot program	75.6% of institution pharmacists were in practice for 5+ years - ACLS and BLS certified			Increased confidence following training program completion	Pharmacists are rotated to cover for code pharmacists absence					Hashemipour, Zahra et al. “Pharmacist integration into cardiac arrest response teams.” American journal of health-system pharmacy : AJHP : official journal of the American Society of Health-System Pharmacists vol. 70,8 (2013): 662, 664, 666-7. doi:10.2146/ajhp120496
15	Cooper, 2007 [21]	Chart review	46	United States	Cardiac	16 interventions for 15 patients (32.6%) - pharmacist recommended A drug was added to therapy in 11 cases Drug dosage adjusted in 4 cases (e.g. Hydralazine and Flumazenil)								17 FTE Pharmacists 4 Clinical Specialist FTEs All pharmacists either certified in ACLS or passed a certification test to participate on CPR teams						Dosage adjustments were made for the interventions involving hydralazine and flumazenil and for one of the interventions involving naloxone and amiodarone Total of 16 drug-related questions were asked of pharmacists in 13 of the cases related to drug dose, i.v. compatibility and an adverse reaction Mean time +/- SD time spent at the patient's bedside was 21 +/- 12.4 minutes			Feih, Joel et al. “Pharmacist involvement on a rapid response team.” American journal of health-system pharmacy : AJHP : official journal of the American Society of Health-System Pharmacists vol. 74,5 Supplement 1 (2017): S10-S16. doi:10.2146/ajhp160076
16	Feih, 2017 [24]	Retrospective quasiexperimental study	n= 234 (Pre-interventional) n=157 (post-interventional)	United States	Cardiac				No significant differences between rates of medical emergency and survival to hospital discharge		Yes - not elaborated				20 pharmacists comprised of staff pharmacists and pharmacy residents					Pharmacists spent a median of 10 minutes at each rapid response event with a maximum of 60 mintutes 20% of patients (18/90) had documented pharmacist interventions			Feih, Joel et al. “Pharmacist involvement on a rapid response team.” American journal of health-system pharmacy : AJHP : official journal of the American Society of Health-System Pharmacists vol. 74,5 Supplement 1 (2017): S10-S16. doi:10.2146/ajhp160076
17	Shimp, 1995 [37]	Survey	n=160 graduates (80% respondents) n=138 pharmacy hospital directors (76% respondents)	United States	Cardiac											BLS = 66/160 pharmacy graduates who responded (41%)	On a 5-point scale, all pharmacists ranked their confidence as 3.2+/-1.2 in their ability to perform CPR-BLS Community pharmacists ranked as 3.0+/-1.1 Hospital pharmacists ranked as 3.3+/-1.2			Most hospitals (59%) did not require BLS certification for any of the pharmacy staff members 30% of hospitals required BLS certification for all pharmacists 11% of hospitals only required BLS certification for pharmacists assigned to the CPR team			Shimp, L A et al. “Pharmacist participation in cardiopulmonary resuscitation.” American journal of health-system pharmacy : AJHP : official journal of the American Society of Health-System Pharmacists vol. 52,9 (1995): 980-4. doi:10.1093/ajhp/52.9.980
18	Groth, 2016 [25]	Evaluation of pilot program Study	32	United States	Cardiac	Majority of patients (65.6%) of patients required at least 1 medication during the RRT evaluation cardiac medications were the most ordered (31.1%)				65.6% of patients remained on the ward after RRT evaluation 21.8% of patients were transferred to the ICU 6.2% were transitioned to comfort measures				Program was developed by 2 pharmacists trained in clinical care and emergency medicine Pharmacists were ACLS trained						The pharmacists on the RRT performed 49 pharmacotherapy- related interventions in 21 patients. Specific interventionsn included medication facilitation (15), dose (15) or therapy (8) recommendations, and adding (6) or discontinuing (5) a medication.			Groth, Christine M, and Nicole M Acquisto. “Pharmacists as Members of the Rapid Response Team.” Journal of pharmacy practice vol. 29,2 (2016): 116-20. doi:10.1177/0897190014544794
19	Al Harbi, 2006 [33]	Survey	47	United States	Cardiac											BLS = 30 (64%) ACLS = 20 (43%)	20 pharmacists (43%) were confident in providing drug info in a CPR situation 18 (38%) were confident in recommending a drug during a CPR situation 35 (74%) were confident in calculating the medication doses needed 16/20 ACLS trained pharmacists (80%) were confident in providing drug info in a CPR situation vs. 4/27 pharmacists (15%) without ACLS training 14/20 ALCS trained pharmacists (70%) were…						Harbi, Shmeylan Al, and Donald Miller. “Pharmacists' attitudes toward ACLS provider training program.” American journal of health-system pharmacy : AJHP : official journal of the American Society of Health-System Pharmacists vol. 63,11 (2006): 1000, 1003. doi:10.2146/ajhp060123
20	Roman, 2024 [15]	Unblinded randomised trial compared emergency medicine (EM) pharmacist involvement in trauma callouts vs. standard care at an Australian level 1 trauma centre	control: n=37 intervention: n=43	Australia	Trauma		Unique feature of this study was the ability of the EM pharmacist to prescribe medications via the PPMC model of care, which has shown to reduce medicaiton errors in the ED			No significant difference in emergency and trauma centre or length of hospital stay PA: 5.4 (3.5-8.1); p =0.90 PP: 5.3 (3.4-8.5); p =0.90	No difference in emergency and trauma centre or length of hospital stay PA: 97.0 (28.5-194.5); p = 0.99 PP: 115.3 (27.5-190.2); p = 0.99			EM Pharmacists have at least 2 years of clinical experience in hospital pharmacy practice - completion of an inhouse online trauma module for pharmacists and successful involvement in a trauma callout under supervision by a senior pharmacist, the PPMC credentialing, Therapeutic Drug Moni- toring of Aminoglycosides and Vancomycin credentialing, stroke thrombolysis credentialing and sepsis credenti…				EM pharmacists responded to trauma callouts from Monday to Friday (07:00-21:00 hours)		Analgesia administration (first dose) within 30min of arrival, n (%)* control= 25 (64.1%) patients intervention= 36 (83.7%) (RR: 1.31; 95% CI 1.00-1.71; p=0.042) Median time to analgesia, minutes (IQR) control = 28 (22-35) intervention= 20 (15-26) Median time to prescription of analgesia, minutes (IQR) control= 41.5 (22–110) intervention= 14 (7–19) P-value= <0.001 Median time to second dose analg…	Performed in a single centre not generalisable to other trauma centers without a highly trained EM pharmacy service		Roman, Cristina et al. “Pharmacists in Trauma: a randomised controlled trial of emergency medicine pharmacists in trauma response teams.” Emergency medicine journal : EMJ vol. 41,7 397-403. 20 Jun. 2024, doi:10.1136/emermed-2022-212934
21	Machado, 2003 [35]	Survey	1108	United States	Cardiac									FTE (full-time equivalent) 5: 60.4% (90/149) (participating institutions) 66.8% (191/286) (non-participating) 6-10: 12.8% (19/149) 16.8% (48/286) 11-15: 7.4% (11/149) 7.3% (21/286) 16-20: 4.7% (7/149) 3.1% (9/286) >20: 14.8% (22/149) 5.9% (17/286)		BLS = 79% (301/381) of CPR team pharmacists ACLS = 37% (140/380) of participants pharmacists ACLS = 16% (118/723) non-participant pharmacists	78% of routine CPR participant emergency pharmacists felt they were adequately trained to respond to codes (p<0.001) 25.4% of non-participants felt adequately trained (p<0.001)			Time commitment for a CPR rescucitation is around 32-38 minutes; many pharmacists felt overwhelmed with the extra workload and felt their efforts were served better elsewhere other than at a cardiopulmonary code			Machado, Caridad, et al. "Pharmacists on the emergency cardiopulmonary resuscitation team: their responsibilities, training, and attitudes." Hospital Pharmacy 38.1 (2003): 40-49.
22	Toma, 2007 [38]	Survey	190	United States and Puerto Rico	Cardiac									PGY1 programs responding to CPR events: 101 PGY2 programs respobding to CPR events: 44	Staff pharmacists: 72 (62%) - BLS 46 (39%) - ACLS 16 (14%) - PALS Clinical specialists: 67 (57%) - BLS 55 (47%) - ACLS 21 (18%) - PALS PGY1 residents: 91 (78%) - BLS 77 (66%) - ACLS 11 (9%) - PALS PGY2 residents: 48 (41%) - BLS 41 (35%) - ACLS 9 (8%) - PALS					Much higher rates of certification were required for PGY1 pharmacy residents than all other pharmacist classes; possibly due to other classes having prior certifications still active and not requiring recertification and due to their having more clinical experience Pharmacy resident roles: a) drug information (59%) b) drug mixture (56%) c) documentation (28%) d) performing CPR (13%) e) delivering…			Toma, Meredith B et al. “Pharmacy resident participation in cardiopulmonary resuscitation events.” American journal of health-system pharmacy : AJHP : official journal of the American Society of Health-System Pharmacists vol. 64,7 (2007): 747-53. doi:10.2146/ajhp060302
23	Hale, 2009 [34]	Descriptive survey study	246	United States	Trauma													27/161 trauma centers (17%) that did not consider integration of pharmacists into trauma team cited staffing difficulties Of the 57 centers using pharmacists: 17 (30%) = ≤8 hr/day 14 (25%) = 9–16 hr/day 21 (37%) =17–24 hr/day 5 (9%)= “other.” ~79% of respondents offer the service Monday through Friday and 83% Saturday and Sunday.	19/161 trauma centers (12%) that did not consider integration of pharmacists into trauma team cited staffing difficulties				Hale, LaDonna S et al. “Preliminary national survey of pharmacist involvement in trauma resuscitation.” American journal of health-system pharmacy : AJHP : official journal of the American Society of Health-System Pharmacists vol. 66,9 (2009): 797-8. doi:10.2146/ajhp080442
24	Fairbanks, 2008 [23]	Quality Improvement	n=72 Pharmacist absent: n=34 Pharmacist present: n=38	United States	Emergency Medicine		Medication errors (ALL): 90 (0.88%) PA: 69 (rate=0.85%) PP: 21 (rate=0.99%)													According to survey results in the last 5 shifts in the ED, providers called on pharmacists: a) multiple times per shift: 18/75 (24%; 15-35%) b) at least once per shift: 30/75 (40%; 29-52%) c) a few times: 22/75 (29%; 19-41%) d) not at all: 5% (7%; 2-15%) Being available for consults and attendance of medical and trauma rescucitations were described to be the most important ED pharmacist contribu…			Fairbanks, Rollin J. Terry. "Results of the Emergency Pharmacist Outcomes Study."
25	Ernst, 2012 [22]	Cross sectional cohort study	694 patients over a 3 month period (n=694) Pharmacists present (PP); n=242 Pharmacists absent (PA); n=452	United States	Cardiac Rescucitation/Trauma Rescucitation		27.5% reduction in medication errors where pharmacists were present; errors were 13.5 times more likely when pharmacists were absent 181 total medication errors in 143 patients PP: 7 errors in 6 patients PA: 174 errors in 134 patients											Clinical pharmacists are available 10 hours/day on a non on-call basis, allowing for comparison of PA vs. PP			Use of a single city based level 1 trauma hospital - unknown how results would translate to private ED settings Data was only obtained from 1 ED and may not be reflective of national trends in medication errors Computerized order entry (CPOE) was not availabe at the start of study initiation; later on was initiated - could allow for more rapid pharmacist intervention with increased access to phys…		Ernst, Amy A et al. “On-site pharmacists in the ED improve medical errors.” The American journal of emergency medicine vol. 30,5 (2012): 717-25. doi:10.1016/j.ajem.2011.05.002
26	Bond, 1999 [20]	Statistical Analyses	n=1029 hospitals (64%) of the 1597 general medical-surgical hospitals from the NCPS database were matched from the 3763 hospitals from HCFA and AHA databases	United States	Cardiac Rescucitation							4 services were associated with lower hospital mortality rates in the multiple regression analyses: (statistically significant) a) drug information services (44.15 deaths/year/hospital) difference (service vs. no service) - 10,463 fewer deaths/year b) clinical research services (195.61 deaths/year/hospital) difference (service vs. no service) - 21, 125 fewer deaths/year c) CPR team participation …								14 pharmacy services were associated with lower mortality rates in the simple regression model (not statistically significant)			Bond, C A et al. “Clinical pharmacy services and hospital mortality rates.” Pharmacotherapy vol. 19,5 (1999): 556-64. doi:10.1592/phco.19.8.556.31531
